# Supplementary material for: The Associations between Results in Different Domains of Cognitive and Psychomotor Abilities Measured in Medical Students
Source: Brain Sci. 2023 Jan 22;13(2):185. doi: 10.3390/brainsci13020185 (PMC9954177; doi:10.3390/brainsci13020185)
Supplement: Supplementary file 1 [file brainsci-13-00185-s001.zip]

Archive with 1 entries (1 files):
- brainsci-2099855-supplementary.pdf
